# Supplementary material for: Application of High-Throughput Sequencing Technology in the Pathogen Identification of Diverse Infectious Diseases in Nephrology Departments
Source: Diagnostics (Basel). 2022 Sep 1;12(9):2128. doi: 10.3390/diagnostics12092128 (PMC9497786; doi:10.3390/diagnostics12092128)
Supplement: Supplementary file 1 [file diagnostics-12-02128-s001.zip]

Archive with 1 entries (1 files):
- diagnostics-1814342-supplementary.pdf
